# Supplementary material for: Taxonomic and functional nestedness of bird communities in urban parks of Liuzhou, China
Source: Biodivers Data J. 2025 May 21;13:e154385. doi: 10.3897/BDJ.13.e154385 (PMC12120494; doi:10.3897/BDJ.13.e154385)
Supplement: Supplementary material 1 — Bird species list in Liuzhou of Guangxi, China [file bdj-13-e154385-s001.xlsx]

## Sheet: Sheet1
	Species/park		Area (ha)
			1	2	3	4	5	6	7	8	9	10	11	12	13	14	15	16	17
			Park1	Park2	Park3	Park4	Park5	Park6	Park7	Park8	Park9	Park10	Park11	Park12	Park13	Park14	Park15	Park16	Park17
Area （ha）			308	48	179	75	106	303	5	6	23	7	31	17	26.46	287.46	13.03	3.88	51.6324
Species	English name	Scientific name	Relative abundance
大山雀	Cinereous Tit	Parus cinereus	31	20	15	16	10	16	14	2	0	15	14	20	3	21	0	3	9
金翅雀	Grey-capped Greenfinch	Chloris sinica	9	10	0	12	5	0	0	0	0	0	0	0	0	12	0	0	5
暗绿绣眼鸟	Japanese White-eye	Zosterops japonicus	33	21	14	25	24	42	24	19	20	24	24	36	6	17	7	8	11
乌鸫	Chinese Blackbird	Turdus mandarinus	14	10	6	11	0	9	4	8	7	5	5	3	8	5	5	8	8
红耳鹎	Red-whiskered Bulbul	Pycnonotus jocosus	26	24	12	32	7	17	8	7	14	9	12	12	2	21	10	3	6
长尾缝叶莺	Common Tailorbird	Orthotomus sutorius	9	4	7	11	8	10	7	2	6	9	6	6	9	26	3	4	6
鹊鸲	Oriental Magpie Robin	Copsychus saularis	12	10	6	11	10	7	6	12	6	6	5	2	5	12	10	2	3
纯色山鹪莺	Plain Prinia	Prinia inornata	8	11	9	0	17	5	0	0	0	0	0	0	0	2	0	0	0
褐翅鸦鹃	Greater Coucal	Centropus sinensis	7	1	0	0	0	1	0	0	0	0	0	0	0	4	0	0	0
红头长尾山雀	Black-throated Bushtit	Aegithalos concinnus	6	0	15	0	0	14	0	0	0	0	0	3	4	36	6	6	4
白头鹎	Light-vented Bulbul	Pycnonotus sinensis	36	30	24	28	34	19	27	16	10	22	27	16	8	36	17	2	12
红嘴蓝鹊	Red-billed Blue Magpie	Urocissa erythroryncha	4	0	0	0	0	0	0	0	0	0	0	0	0	13	0	0	0
叉尾太阳鸟	Fork-tailed Sunbird	Aethopyga christinae	2	3	1	5	0	5	0	2	0	1	4	5	2	14	0	0	2
白鹡鸰	White Wagtail	Motacilla alba	9	10	2	1	6	2	7	0	2	0	1	1	2	2	1	0	1
普通翠鸟	Common Kingfisher	Alcedo atthis	7	3	4	9	6	2	0	0	0	1	2	0	0	9	0	0	0
斑文鸟	Scaly-breasted Munia	Lonchura punctulata	14	15	0	0	0	0	0	0	0	0	0	0	0	0	0	0	0
麻雀	Eurasian Tree Sparrow	Passer montanus	23	14	29	22	22	12	12	13	54	13	4	13	10	35	5	10	15
松鸦	Eurasian Jay	Garrulus glandarius	4	0	3	0	0	0	0	0	0	0	0	0	0	2	0	0	0
大嘴乌鸦	Large-billed Crow	Corvus macrorhynchos	3	2	0	0	1	0	0	0	0	0	0	0	0	6	0	0	0
棕颈钩嘴鹛	Streak-breasted Scimitar Babbler	Pomatorhinus ruficollis	2	0	4	0	1	0	0	0	0	0	0	0	0	12	0	0	2
巨嘴柳莺	Radde's Warbler	Phylloscopus schwarzi	4	0	0	0	8	6	2	0	0	0	3	0	0	0	0	0	0
山斑鸠	Oriental Turtle Dove	Streptopelia orientalis	3	0	4	0	0	0	0	0	0	0	1	0	0	3	0	0	0
八声杜鹃	Plaintive Cuckoo	Cacomantis merulinus	1	1	3	1	0	1	0	0	0	0	1	0	0	3	0	0	0
灰胸竹鸡	Chinese Bamboo Partridge	Bambusicola thoracicus	3	0	3	0	0	0	0	0	0	0	0	0	0	6	0	0	0
噪鹃	Common Koel	Eudynamys scolopaceus	4	0	1	0	0	0	0	0	1	0	0	0	0	0	0	0	0
黑短脚鹎	Black Bulbul	Hypsipetes leucocephalus	4	0	15	0	2	0	0	0	0	0	0	0	0	6	0	0	0
黑卷尾	Black Drongo	Dicrurus macrocercus	5	4	0	0	4	0	0	0	0	0	0	0	0	3	0	0	0
黑喉山鹪莺	Black-throated Prinia	Prinia atrogularis	1	0	0	0	1	0	0	0	0	0	0	0	0	0	0	0	0
八哥	Crested Myna	Acridotheres cristatellus	2	0	0	0	0	0	0	0	0	0	16	0	0	0	0	0	3
仙八色鸫	Fairy Pitta	Pitta nympha	0	0	0	0	0	4	0	0	0	0	0	0	0	4	0	0	0
强脚树莺	Brownish-flanked Bush Warbler	Horornis fortipes	0	0	15	0	0	8	0	0	0	0	0	0	0	16	0	0	0
蓝喉歌鸲	Bluethroat	Luscinia svecica	0	0	0	0	0	2	0	0	0	0	0	0	0	0	0	0	0
铜蓝鹟	Verditer Flycatcher	Eumyias thalassinus	0	0	0	2	0	2	0	0	0	0	0	0	0	0	0	0	0
黑枕王鹟	Black-naped Monarch	Hypothymis azurea	0	0	0	0	0	2	0	0	0	0	0	0	0	0	0	0	0
山蓝仙鹟	Hill Blue Flycatcher	Cyornis banyumas	0	0	6	0	0	13	0	2	0	0	2	0	0	0	0	0	0
灰胸山鹪莺	Grey-breasted Prinia	Prinia hodgsonii	0	3	0	0	0	2	0	0	0	0	0	0	0	0	0	0	0
红头穗鹛	Rufous-capped Babbler	Cyanoderma ruficeps	0	0	8	4	0	10	0	0	0	7	2	0	0	11	0	0	0
珠颈斑鸠	Spotted Dove	Streptopelia chinensis	11	12	1	4	4	15	0	3	2	1	5	2	3	12	4	0	3
紫啸鸫	Blue Whistling Thrush	Myophonus caeruleus	0	1	1	0	0	1	0	0	0	0	0	1	0	2	0	0	0
黑领椋鸟	Black-collared Starling	Gracupica nigricollis	0	1	0	0	0	0	0	0	0	0	0	0	0	1	0	0	0
黄腹山鹪莺	Yellow-bellied Prinia	Prinia flaviventris	0	0	0	1	0	0	0	0	0	0	0	0	0	7	0	0	0
灰燕鵙	Ashy Wood Swallow	Artamus fuscus	5	0	0	0	0	0	0	0	0	0	0	0	0	0	0	0	0
黄臀鹎	Brown-breasted Bulbul	Pycnonotus xanthorrhous	0	0	0	2	0	0	0	0	0	0	0	0	0	0	0	0	0
丝光椋鸟	Silky Starling	Spodiopsar sericeus	0	0	0	1	0	0	2	0	0	0	0	0	0	0	0	0	0
白腹蓝鹟	Blue-and-White Flycatcher	Cyanoptila cyanomelana	0	0	2	0	0	0	0	0	0	0	0	0	0	0	0	0	0
白喉短翅鸫	Lesser Shortwing	Brachypteryx leucophris	0	0	7	0	0	0	0	0	0	0	0	0	0	9	0	0	0
绿翅短脚鹎	Mountain Bulbul	Ixos mcclellandii	0	0	5	0	0	0	0	0	0	0	0	0	2	7	0	0	2
灰喉山椒鸟	Grey-chinned Minivet	Pericrocotus solaris	0	2	2	0	0	0	0	0	0	0	0	0	0	13	0	0	0
海南蓝仙鹟	Hainan Blue Flycatcher	Cyornis hainanus	0	0	2	0	0	0	0	0	0	0	0	0	0	5	0	0	0
大仙鹟	Large Niltava	Niltava grandis	0	0	1	0	0	0	0	0	0	0	0	0	0	0	0	0	0
栗耳凤鹛	Striated Yuhina	Yuhina castaniceps	0	0	8	0	0	0	0	0	0	0	0	0	0	0	0	0	0
红喉姬鹟	Taiga Flycatcher	Ficedula albicilla	0	0	1	0	0	0	0	0	0	0	0	0	0	2	0	0	0
白眉姬鹟	Yellow-rumped Flycatcher	Ficedula zanthopygia	0	0	2	0	0	0	0	0	0	0	0	0	0	0	0	0	0
乌鹃	Drongo Cuckoo	Surniculus lugubris	0	0	5	0	0	0	0	0	0	0	0	0	0	0	0	0	0
栗头织叶莺	Mountain Tailorbird	Phyllergates cucullatus	0	0	2	0	0	0	0	0	0	0	0	0	0	0	0	0	0
小杜鹃	Lesser Cuckoo	Cuculus poliocephalus	0	0	1	0	0	0	0	0	0	0	0	0	0	0	0	0	0
小鳞胸鹪鹛	Pygmy Wren Babbler	Pnoepyga pusilla	0	0	4	0	0	0	0	0	0	0	0	0	0	8	0	0	0
黄眉姬鹟	Narcissus Flycatcher	Ficedula narcissina	0	0	2	0	0	0	0	0	0	0	0	0	0	0	0	0	0
白颊噪鹛	White-browed Laughingthrush	Garrulax sannio	0	0	7	0	0	0	0	0	0	0	0	0	0	5	0	0	0
灰背伯劳	Grey-backed Shrike	Lanius tephronotus	0	0	0	0	8	0	0	0	0	0	0	0	0	0	0	0	0
灰鹡鸰	Gray Wagtail	Motacilla cinerea	1	3	0	2	0	0	0	0	0	0	1	0	1	0	0	0	1
白眉棕啄木鸟	White-browed Piculet	Sasia ochracea	0	0	0	0	0	0	0	0	0	0	0	0	0	5	0	0	0
白腹凤鹛	White-bellied Erpornis	Erpornis zantholeuca	0	0	0	0	0	0	0	0	0	0	0	0	0	3	0	0	0
白喉扇尾鹟	White-throated Fantail	Rhipidura albicollis	0	0	0	0	0	0	0	0	0	0	0	0	0	1	0	0	0
灰卷尾	Ashy Drongo	Dicrurus leucophaeus	0	0	0	0	0	0	0	0	0	0	0	0	0	5	0	0	0
黄腹山雀	Yellow-bellied Tit	Pardaliparus venustulus	0	0	1	0	0	0	0	0	0	0	0	0	0	6	0	0	1
领雀嘴鹎	Collared Finchbill	Spizixos semitorques	0	0	0	0	0	0	0	0	0	0	0	0	0	15	0	0	0
栗背短脚鹎	Chestnut Bulbul	Hemixos castanonotus	0	0	7	0	0	5	0	0	0	0	0	0	0	17	0	0	0
黄眉柳莺	Yellow-browed Warbler	Phylloscopus inornatus	2	1	4	2	0	0	0	0	0	0	4	3	0	6	1	0	0
灰眶雀鹛	Grey-cheeked Fulvetta	Alcippe morrisonia	0	0	7	0	0	2	0	0	0	0	4	0	0	8	0	0	0
蓝翅希鹛	Blue-winged Minla	Siva cyanouroptera	0	0	13	0	0	0	0	0	0	0	0	0	0	13	6	0	0
红嘴相思鸟	Red-billed Leiothrix	Leiothrix lutea	0	0	11	0	0	0	0	0	0	0	0	0	0	11	0	0	0
红胁蓝尾鸲	Orange-flanked Bluetail	Tarsiger cyanurus	0	0	1	0	0	0	0	0	0	0	0	0	0	8	0	0	0
北红尾鸲	Daurian Redstart	Phoenicurus auroreus	0	8	2	0	0	0	0	0	0	0	0	0	0	2	0	0	0
黄腹花蜜鸟	Olive-backed Sunbird	Cinnyris jugularis	0	0	0	0	0	1	0	0	0	0	1	0	0	5	0	0	0
白腰文鸟	White-rumped Munia	Lonchura striata	0	0	0	0	0	0	0	0	0	6	0	0	0	16	0	0	6
树鹨	Olive-backed Pipit	Anthus hodgsoni	0	0	5	12	0	0	0	0	0	0	0	0	0	3	0	0	0
赤红山椒鸟	Scarlet Minivet	Pericrocotus flammeus	0	0	2	0	0	0	0	0	0	0	0	0	0	6	0	0	0
橙头地鸫	Orange-headed Thrush	Geokichla citrina	0	0	0	0	0	0	0	0	0	0	0	0	0	4	0	0	0
黑尾蜡嘴雀	Chinese Grosbeak	Eophona migratoria	0	0	0	0	0	0	0	0	6	0	0	0	0	0	0	0	11
黄腰柳莺	Pallas's Leaf Warbler	Phylloscopus proregulus	0	2	6	1	0	0	0	0	0	0	0	2	0	0	0	0	4
白喉红臀鹎	Sooty-headed Bulbul	Pycnonotus aurigaster	0	6	6	0	4	0	0	0	0	0	0	8	0	0	0	0	0
褐柳莺	Dusky Warbler	Phylloscopus fuscatus	0	1	2	0	1	2	0	0	0	0	1	0	0	0	0	0	0
红尾水鸲	Plumbeous Water Redstart	Rhyacornis fuliginosa	2	0	0	0	0	0	0	0	0	0	0	0	0	0	0	0	0
虎斑地鸫	White's Thrush	Zoothera aurea	0	0	0	0	0	0	0	0	1	0	0	0	0	0	0	0	0
黑胸鸫	Black-breasted Thrush	Turdus dissimilis	0	0	0	0	0	0	0	0	1	0	0	0	0	0	0	0	0
北灰鹟	Asian Brown Flycatcher	Muscicapa dauurica	0	0	1	0	0	1	0	0	0	0	2	0	0	0	0	0	0
棕头鸦雀	Vinous-throated Parrotbill	Sinosuthora webbiana	0	0	0	0	0	0	0	0	0	0	0	1	0	0	0	0	0
绿背山雀	Green-backed Tit	Parus monticolus	0	0	0	0	0	0	0	0	0	0	1	0	0	0	0	0	0
灰背鸫	Grey-backed Thrush	Turdus hortulorum	0	0	1	0	0	0	0	0	0	0	0	0	0	0	0	0	0
棕背伯劳	Long-tailed Shrike	Lanius schach	1	0	1	0	2	0	0	0	0	0	0	0	0	1	0	0	0
灰树鹊	Grey Treepie	Dendrocitta formosae	0	0	1	0	0	0	0	0	0	0	0	0	0	0	0	0	0
白眉鹀	Tristram's Bunting	Emberiza tristrami	0	0	3	0	0	0	0	0	0	0	0	0	0	0	0	0	0
星头啄木鸟	Grey-capped Woodpecker	Dendrocopos canicapillus	0	0	1	0	0	0	0	0	0	0	0	0	0	0	0	0	0
白鹇	Silver Pheasant	Lophura nycthemera	0	0	1	0	0	0	0	0	0	0	0	0	0	0	0	0	0
